# Supplementary material for: Amino Acid-Based Boron Carriers in Boron Neutron Capture Therapy (BNCT)
Source: Pharmaceutics. 2023 Nov 23;15(12):2663. doi: 10.3390/pharmaceutics15122663 (PMC10748186; doi:10.3390/pharmaceutics15122663)
Supplement: Supplementary file 1 [file pharmaceutics-15-02663-s001.zip]

Archive with 1 entries (1 files):
- pharmaceutics-2703699-SI.pdf
